# Supplementary material for: Identification of Dual-Target Inhibitors for Epidermal Growth Factor Receptor and AKT: Virtual Screening Based on Structure and Molecular Dynamics Study
Source: Molecules. 2023 Nov 15;28(22):7607. doi: 10.3390/molecules28227607 (PMC10673407; doi:10.3390/molecules28227607)
Supplement: Supplementary file 1 [file molecules-28-07607-s001.zip]

Archive with 1 entries (1 files):
- molecules-2641447-supplementary.pdf
